# Supplementary material for: Effect of blueberry intervention on endothelial function: a systematic review and meta-analysis
Source: Front Physiol. 2024 Jun 3;15:1368892. doi: 10.3389/fphys.2024.1368892 (PMC11180891; doi:10.3389/fphys.2024.1368892)
Supplement: Supplementary file 1 [file DataSheet1.ZIP]

Archive with 11 entries (11 files):
- Supplementary Material Presentation/Figure S1.tif
- Supplementary Material Presentation/Figure S10.tif
- Supplementary Material Presentation/Figure S2.tif
- Supplementary Material Presentation/Figure S3.tif
- Supplementary Material Presentation/Figure S4.tif
- Supplementary Material Presentation/Figure S5.tif
- Supplementary Material Presentation/Figure S6.tif
- Supplementary Material Presentation/Figure S7.tif
- Supplementary Material Presentation/Figure S8.tif
- Supplementary Material Presentation/Figure S9.tif
- Supplementary Material Presentation/Supplementary_Material.docx
